# Supplementary material for: Resveratrol and Exercise Produce Recovered Ankle and Metatarsus Joint Movements after Penetrating Lesion in Hippocampus in Male Rats
Source: Brain Sci. 2024 Sep 27;14(10):980. doi: 10.3390/brainsci14100980 (PMC11506448; doi:10.3390/brainsci14100980)
Supplement: Supplementary file 1 [file brainsci-14-00980-s001.zip]

Archive with 1 entries (1 files):
- brainsci-3191262-supplementary.pdf
